# Supplementary material for: The Association between Influenza and Pneumococcal Vaccinations and SARS-Cov-2 Infection: Data from the EPICOVID19 Web-Based Survey
Source: Vaccines (Basel). 2020 Aug 23;8(3):471. doi: 10.3390/vaccines8030471 (PMC7565943; doi:10.3390/vaccines8030471)
Supplement: Supplementary file 1 [file vaccines-08-00471-s001.zip]

Archive with 6 entries (6 files):
- Figure S1.pdf
- Figure S2.pdf
- Figure S3.pdf
- Figure S4.pdf
- Figure S5.pdf
- Supplementary materials--layout.pdf
